# Supplementary material for: Denosumab treatment is associated with the absence of circulating tumor cells in patients with breast cancer
Source: Breast Cancer Res. 2018 Nov 20;20:141. doi: 10.1186/s13058-018-1067-y (PMC6247738; doi:10.1186/s13058-018-1067-y)
Supplement: Supplementary file 1 — Table S1. Drug classification. The table shows the drug classification used for the analysis, grouping drugs into targeted therapy, chemotherapy, hormone therapy and immunotherapy. Abbreviations: cbx6 Chromobox 6, CDK4 Cyclin-dependent kinase 4, CDK6 Cyclin-dependent kinase 6, EGFR Epidermal growth factor receptor, Her2 Human epidermal growth factor receptor 2, mTOR Mechanistic target of rapamycin, PD-L1 Programmed cell death 1 ligand 1, VEGF Vascular endothelial growth factor. (XLSX 10 kb) [file 13058_2018_1067_MOESM1_ESM.xlsx]

## Sheet: Supplementary table 1
Supplementary Table 1: Drug classification.
Drug	Action	Group	Other names
afinitor	mTOR inhibitor	Targeted therapy	afinitor
abemaciclib	CDK4 and CDK6 inhibitor	Targeted therapy	abemaciclib
adjuvant tcbx6 *taxol+carbo)	chemotherapy	Chemotherapy	adjuvant tcbx6 *taxol+carbo)
afinitor	mTOR inhibitor	Targeted therapy	everolimus;afinitor
anastrozol	aromatase inhibitor	Hormone therapy	anastrozol;arimidex
arimidex	aromatase inhibitor	Hormone therapy	anastrozol;arimidex
aromasin	aromatase inhibitor	Hormone therapy	aromasin;exemestan
atezolizumab	PD-L1 inhibitor	Immunotherapy	atezolizumab
avastin	VEGF inhibitor	Targeted therapy	avastin
caelyx	chemotherapy	Chemotherapy	caelyx;pld
carboplatin	chemotherapy	Chemotherapy	carboplatin
decapeptyl	anti-estrogen	Hormone therapy	decapeptyl
depocyte intrathekal	chemotherapy	Chemotherapy	depocyte intrathekal
ec	chemotherapy	Chemotherapy	ec
epirubicin	chemotherapy	Chemotherapy	epirubicin
eribulin	chemotherapy	Chemotherapy	halaven;eribulin
everolimus	mTOR inhibitor	Targeted therapy	everolimus;afinitor
exemestan	aromatase inhibitor	Hormone therapy	aromasin;exemestan
farlutal	Synthetic progesteron	Hormone therapy	farlutal
faslodex	anti-estrogen	Hormone therapy	fulvestrant;faslodex
femara	aromatase inhibitor	Hormone therapy	letrozol;femara
fulvestrant	anti-estrogen	Hormone therapy	faslodex;fulvestrant
gemzar	chemotherapy	Chemotherapy	gemzar
gnrh	anti-estrogen	Hormone therapy	gnrh;zoladex
halaven	chemotherapy	Chemotherapy	eribulin;halaven
herceptin	Her2 inhibitor	Targeted therapy	herceptin
il-dox	chemotherapy	Chemotherapy	il-dox
kadcyla	Her2+tubulin blocker	Targeted therapy	kadcyla;tdm1
l-pld	chemotherapy	Chemotherapy	l-pld
lapatinib	Her2+EGFR blocker	Targeted therapy	lapatinib
letrozol	aromatase inhibitor	Hormone therapy	femara;letrozol
lucrin	anti-estrogen	Hormone therapy	lucrin
nab-paclitaxel	chemotherapy	Chemotherapy	nab-paclitaxel
navelbine	chemotherapy	Chemotherapy	navelbine;vinorelbin
ofs	estrogen blocker	Hormone therapy	ofs
paclitaxel	chemotherapy	Chemotherapy	paclitaxel;taxol
palbociclib	CDK4 and CDK6 inhibitor	Targeted therapy	palbociclib
perjeta	Her2 inhibitor	Targeted therapy	perjeta
pld	chemotherapy	Chemotherapy	caelyx;pld
tam	anti-estrogen	Hormone therapy	tam;tamoxifen
tamoxifen	anti-estrogen	Hormone therapy	tam;tamoxifen
taxol	chemotherapy	Chemotherapy	paclitaxel;taxol
taxotere	chemotherapy	Chemotherapy	taxotere
tdm1	Her2+tubulin blocker	Targeted therapy	kadcyla;tdm1
vinorelbin	chemotherapy	Chemotherapy	navelbine;vinorelbin
xeloda	chemotherapy	Chemotherapy	xeloda
zoladex	anti-estrogen	Hormone therapy	gnrh;zoladex
adriamycin-cyclophosphamide	chemotherapy	Chemotherapy	adriamycin-cyclophosphamide;ac
carboplatin-docetaxel	chemotherapy	Chemotherapy	carboplatin-docetaxel;tcb
tcb	chemotherapy	Chemotherapy	carboplatin-docetaxel;tcb
cisplatin	chemotherapy	Chemotherapy	cisplatin
adriblastin	chemotherapy	Chemotherapy	adriblastin
endoxan	chemotherapy	Chemotherapy	endoxan
The table shows the drug classification used for the analysis, grouping drugs into targeted therapy, chemotherapy, hormone therapy and immunotherapy. Abbreviations: cbx6, chromobox 6; CDK4, cyclin dependent kinase 4; CDK6, cyclin dependent kinase 6; EGFR, epidermal growth factor receptor; Her2, human epidermal growth factor receptor 2; mTOR, mechanistic target of rapamycin; PD-L1, programmed cell…
