# Supplementary material for: Denosumab treatment is associated with the absence of circulating tumor cells in patients with breast cancer
Source: Breast Cancer Res. 2018 Nov 20;20:141. doi: 10.1186/s13058-018-1067-y (PMC6247738; doi:10.1186/s13058-018-1067-y)
Supplement: Supplementary file 2 — Table S2. Variable classification and statistical test applied. The table shows the type of variable and statistical test used for the analysis of individual clinicopathological parameters. Abbreviations: ER, Estrogen receptor, HER2, Human epidermal growth factor receptor 2, PR Progesterone receptor. (XLSX 10 kb) [file 13058_2018_1067_MOESM2_ESM.xlsx]

## Sheet: Supplementary Table 2
Supplementary Table 2: Variable Classification and Statistical Test Applied.
	Type of Variable	Statistical Test
Age at primary diagnosis, mean (SD)	Numerical	two-sided Wilcoxon rank-sum test
Age at first CTC evaluation, mean (SD)	Numerical	two-sided Wilcoxon rank-sum test
Stage at Diagnosis	Ordinal	Kruscal Wallis
I (%)
IA (%)
II (%)
IIA (%)
III (%)
IIIA (%)
IIIC (%)
IV (%)
Lymphocyte node involvement	Ordinal	Kruscal Wallis
N0 (%)
N1 (%)
N2 (%)
N3 (%)
Histologic subtype	Categorical >2-level	Fisher test
Invasive lobular (%)
Invasive ductal (%)
Inflammatory invasive lobular (%)
Inflammatory (%)
% of ER+ cells, mean (SD)	Numerical	two-sided Wilcoxon rank-sum test
% of PR+ cells, mean (SD)	Numerical	two-sided Wilcoxon rank-sum test
% of KI67+ cells, mean (SD)	Numerical	two-sided Wilcoxon rank-sum test
HER2+ (%)	Categorical 2-level	Fisher test
Triple - (%)	Categorical 2-level	Fisher test
Tumor grade	Ordinal	Kruscal Wallis
1 (%)
2 (%)
3 (%)
Bisphosphonates (%)	Categorical 2-level	Fisher test
Denosumab (%)	Categorical 2-level	Fisher test
Radiotherapy (%)	Categorical 2-level	Fisher test
Relapse
Any (%)	Categorical 2-level	Fisher test
Local (%)	Categorical 2-level	Fisher test
Metastasis (%)	Categorical 2-level	Fisher test
Days between primary diagnosis and relapse, mean (SD)	Numerical	two-sided Wilcoxon rank-sum test
Established metastatic disease at CTC evaluation (%)	Categorical 2-level	Fisher test
Number of metastatic sites, mean (SD)	Numerical	two-sided Wilcoxon rank-sum test
Metastasis site
Bone (%)	Categorical 2-level	Fisher test
Liver (%)	Categorical 2-level	Fisher test
Lymphnode (%)	Categorical 2-level	Fisher test
Pleural (%)	Categorical 2-level	Fisher test
Peritoneal (%)	Categorical 2-level	Fisher test
Lung (%)	Categorical 2-level	Fisher test
Skin (%)	Categorical 2-level	Fisher test
Brain (%)	Categorical 2-level	Fisher test
Uterus (%)	Categorical 2-level	Fisher test
Muscular (%)	Categorical 2-level	Fisher test
The table shows the type of variable and statistical test used for the analysis of individual clinicopathological parameters. Abbreviations: ER, estrogen receptor; HER2, human epidermal growth factor receptor 2; PR, progesterone receptor; SD, standard deviation.
