# Supplementary material for: Denosumab treatment is associated with the absence of circulating tumor cells in patients with breast cancer
Source: Breast Cancer Res. 2018 Nov 20;20:141. doi: 10.1186/s13058-018-1067-y (PMC6247738; doi:10.1186/s13058-018-1067-y)
Supplement: Supplementary file 5 — Table S4. Therapy evaluation in patients with circulating tumor cells. The table shows the types of therapy that patients with and without circulating tumor cells (CTCs) underwent. (XLSX 9 kb) [file 13058_2018_1067_MOESM5_ESM.xlsx]

## Sheet: Supplementary Table 4
Supplementary Table 4: Therapy Evaluation in Patients with Circulating Tumor Cells.
	No CTC	CTC	P	Estimate (95%CI)
	(n = 39)	(n = 34)
Bisphosphonates (%)	9 (23.68%)	7 (20.59%)	0.784	0.84 (0.23 - 2.94)
Denosumab (%)	16 (41.03%)	5 (14.71%)	0.019	0.25 (0.06 - 0.86)
Radiotherapy (%)	22 (56.41%)	13 (38.24%)	0.16	0.48 (0.17 - 1.35)
Therapy at CTC evaluation
Targeted therapy (%)	8 (20.51%)	6 (17.65%)	1	0.83 (0.21 - 3.13)
Chemotherapy (%)	9 (23.08%)	9 (26.47%)	0.79	1.2 (0.36 - 4)
Hormone therapy (%)	15 (38.46%)	9 (26.47%)	0.324	0.58 (0.19 - 1.74)
Cumulative therapy at CTC evaluation
Targeted therapy (%)	9 (23.08%)	7 (20.59%)	1	0.87 (0.24 - 3.03)
Chemotherapy (%)	13 (33.33%)	14 (41.18%)	0.628	1.39 (0.48 - 4.05)
Hormone therapy (%)	19 (48.72%)	12 (35.29%)	0.343	0.58 (0.2 - 1.63)
The table shows the types of therapy that patients with and without circulating tumor cells (CTCs) underwent.
