# Supplementary material for: Denosumab treatment is associated with the absence of circulating tumor cells in patients with breast cancer
Source: Breast Cancer Res. 2018 Nov 20;20:141. doi: 10.1186/s13058-018-1067-y (PMC6247738; doi:10.1186/s13058-018-1067-y)
Supplement: Supplementary file 6 — Table S5. Bisphosphonates or denosumab treatment. The table shows whether bisphosphonates or denosumab was administered to each of the patients included in the study. (XLSX 10 kb) [file 13058_2018_1067_MOESM6_ESM.xlsx]

## Sheet: Supplementary Table 5
Supplementary Table 5: Bisphosphonates or Denosumab treatment.
Patient	Bisphosphonates	Denosumab	None
Br1	no	no	yes
Br2	yes	no	no
Br3	no	no	yes
Br4	yes	no	no
Br6	no	no	yes
Br7	no	yes	no
Br8	no	no	yes
Br9	no	no	yes
Br10	yes	yes	no
Br11	no	no	yes
Br12	yes	no	no
Br13	yes	no	no
Br14	yes	yes	no
Br15	no	no	yes
Br16	no	no	yes
Br17	no	no	yes
Br18	no	no	yes
Br19	no	yes	no
Br20	no	no	yes
Br21	no	yes	no
Br22	no	no	yes
Br23	no	no	yes
Br25	no	no	yes
Br27	no	no	yes
Br29	no	no	yes
Br30	no	no	yes
Br31	no	yes	no
Br32	yes	yes	no
Br33	yes	no	no
Br34	no	yes	no
Br35	yes	no	no
Br36	no	no	yes
Br37	no	no	yes
Br38	no	no	yes
Br39	yes	yes	no
Br40	no	no	yes
Br41	no	no	yes
Br42	no	no	yes
Br43	no	no	yes
Br44	no	no	yes
Br45	no	no	yes
Br46	no	no	yes
Br47	yes	yes	no
Br48	no	yes	no
Br49	NA	no	NA
Br50	no	no	yes
Br51	no	no	yes
Br52	no	yes	no
Br53	no	no	yes
Br54	yes	yes	no
Br55	no	no	yes
Br56	no	no	yes
Br57	no	no	yes
Br58	yes	yes	no
Br59	yes	yes	no
Br60	no	yes	no
Br61	yes	no	no
Br62	no	no	yes
Br63	yes	no	no
Br64	no	no	yes
Br65	no	no	yes
Br66	no	yes	no
Br67	no	no	yes
Br68	no	no	yes
Br69	no	no	yes
Br70	no	yes	no
Br71	no	yes	no
Br72	no	no	yes
Br73	no	no	yes
Br74	no	yes	no
Br75	no	no	yes
Br76	no	no	yes
Br77	no	yes	no
The table shows whether bisphosphonates or Denosumab was administered to each of the patients included in the study.
