# Supplementary material for: Denosumab treatment is associated with the absence of circulating tumor cells in patients with breast cancer
Source: Breast Cancer Res. 2018 Nov 20;20:141. doi: 10.1186/s13058-018-1067-y (PMC6247738; doi:10.1186/s13058-018-1067-y)
Supplement: Supplementary file 7 — Table S6. Clinical features of patients who were treated or not with denosumab. The table shows clinical features of patients who were treated or not with denosumab. Abbreviations: ER Estrogen receptor, HER2 Human epidermal growth factor receptor 2, PR Progesterone receptor. (XLSX 11 kb) [file 13058_2018_1067_MOESM7_ESM.xlsx]

## Sheet: Supplementary Table 6
Supplementary Table 6: Clinical Features of Patients that were treated or not with Denosumab.
	Control	Treated	P	Estimate (95%CI)
	(n = 52)	(n = 21)
Age at primary diagnosis, mean (SD)	56.79 (11.7)	57 (11.33)	0.918	-0.31 (-6.34 - 6.01)
Age at first CTC evaluation, mean (SD)	61.12 (11.41)	63.1 (11.3)	0.411	-2.8 (-9 - 3.92)
Stage at Diagnosis			0.213	-
I (%)	7 (13.46%)	2 (10%)
IA (%)	0 (0%)	1 (5%)
II (%)	7 (13.46%)	2 (10%)
IIA (%)	4 (7.69%)	1 (5%)
III (%)	16 (30.77%)	2 (10%)
IIIA (%)	0 (0%)	2 (10%)
IIIC (%)	2 (3.85%)	0 (0%)
IV (%)	15 (28.85%)	10 (50%)
Lymphocyte node involvement			0.065	-
N0 (%)	14 (29.17%)	5 (27.78%)
N1 (%)	15 (31.25%)	10 (55.56%)
N2 (%)	4 (8.33%)	2 (11.11%)
N3 (%)	14 (29.17%)	1 (5.56%)
Histologic subtype			0.077	-
Invasive lobular (%)	7 (13.46%)	3 (14.29%)
Invasive ductal (%)	43 (82.69%)	17 (80.95%)
Inflammatory invasive lobular (%)	0 (0%)	2 (9.52%)
Inflammatory (%)	2 (3.85%)	2 (9.52%)
% of ER+ cells, mean (SD)	59.19 (41.11)	72.48 (42.25)	0.06	-10 (-20 - 0)
% of PR+ cells, mean (SD)	30.43 (37.99)	39.3 (36.19)	0.168	-5 (-29 - 0)
% of KI67+ cells, mean (SD)	30 (21.2)	27.31 (13.79)	0.941	0 (-10 - 10)
HER2+ (%)	11 (22.45%)	3 (14.29%)	0.52917	0.58 (0.09 - 2.58)
Triple - (%)	6 (12.5%)	1 (5%)	0.66441	0.37 (0.01 - 3.42)
Tumor grade			0.704	-
1 (%)	6 (11.76%)	2 (10%)
2 (%)	21 (41.18%)	10 (50%)
3 (%)	24 (47.06%)	8 (40%)
Bisphosphonates (%)	8 (15.69%)	8 (38.1%)	0.05952	3.24 (0.87 - 12.27)
Radiotherapy (%)	24 (46.15%)	11 (52.38%)	0.79635	1.28 (0.41 - 4.02)
Relapse
Any (%)	40 (76.92%)	16 (76.19%)	1	0.96 (0.26 - 4.06)
Local (%)	4 (7.69%)	3 (14.29%)	0.40264	1.98 (0.26 - 12.99)
Metastasis (%)	33 (63.46%)	12 (57.14%)	0.79082	0.77 (0.24 - 2.49)
Days between primary diagnosis and relapse, mean (SD)	1560.57 (1491.24)	2995.75 (2680.45)	0.213	-1017.31 (-3417 - 359)
Established metastatic disease at CTC evaluation (%)	44 (84.62%)	21 (100%)	0.09526	Inf (0.73 - Inf)
Number of metastatic sites, mean (SD)	1.96 (0.9)	2.1 (1.14)	0.777	0 (-1 - 0)
Metastasis site
Bone (%)	24 (47.06%)	20 (95.24%)	5.6e-05	22.53 (3.14 - 995.64)
Liver (%)	14 (27.45%)	8 (38.1%)	0.40326	1.66 (0.49 - 5.49)
Lymphnode (%)	12 (23.53%)	7 (33.33%)	0.38892	1.65 (0.46 - 5.72)
Pleural (%)	7 (13.73%)	2 (9.52%)	1	0.68 (0.06 - 4.03)
Peritoneal (%)	7 (13.73%)	0 (0%)	0.18165	0 (0 - 1.65)
Lung (%)	3 (5.88%)	5 (23.81%)	0.03927	4.97 (0.86 - 35.61)
Skin (%)	3 (5.88%)	0 (0%)	0.55229	0 (0 - 6.05)
Brain (%)	3 (5.88%)	1 (4.76%)	1	0.82 (0.01 - 10.92)
Uterus (%)	2 (3.92%)	0 (0%)	1	0 (0 - 13.31)
Muscular (%)	3 (5.88%)	0 (0%)	0.55229	0 (0 - 6.05)
The table shows clinical features of patients that were treated or not with Denosumab. Abbreviations: ER, estrogen receptor; HER2, human epidermal growth factor receptor 2; PR, progesterone receptor; SD, standard deviation.
