# Supplementary material for: Denosumab treatment is associated with the absence of circulating tumor cells in patients with breast cancer
Source: Breast Cancer Res. 2018 Nov 20;20:141. doi: 10.1186/s13058-018-1067-y (PMC6247738; doi:10.1186/s13058-018-1067-y)
Supplement: Supplementary file 9 — Table S7. Clinical features of patients with single circulating tumor cell and circulating tumor cell clusters. The table shows clinical features of patients in whom only single circulating tumor cells (CTC single cell) or also clustered circulating tumor cells (CTC clusters) were found. Abbreviations: ER Estrogen receptor, HER2 Human epidermal growth factor receptor 2, PR Progesterone receptor. (XLSX 11 kb) [file 13058_2018_1067_MOESM9_ESM.xlsx]

## Sheet: Supplementary Table 7
Supplementary Table 7: Clinical Features of Patients with Single Circulating Tumor Cell and Circulating Tumor Cell Clusters.
	CTC single cell	CTC clusters	P	Estimate (95%CI)
	(n = 22)	(n = 12)
Age at primary diagnosis, mean (SD)	57.54 (9.52)	50.63 (12.6)	0.044	-8.6 (-16.08 - -0.31)
Age at first CTC evaluation, mean (SD)	62.15 (9.11)	54.87 (12.14)	0.058	-7.73 (-15.37 - 0.42)
Stage at Diagnosis			0.853	-
I (%)	3 (13.64%)	2 (16.67%)
IA (%)	0 (0%)	0 (0%)
II (%)	2 (9.09%)	2 (16.67%)
IIA (%)	3 (13.64%)	1 (8.33%)
III (%)	5 (22.73%)	2 (16.67%)
IIIA (%)	0 (0%)	0 (0%)
IIIC (%)	1 (4.55%)	1 (8.33%)
IV (%)	7 (31.82%)	4 (33.33%)
Lymphocyte node involvement			0.9	-
N0 (%)	4 (20%)	4 (36.36%)
N1 (%)	11 (55%)	3 (27.27%)
N2 (%)	0 (0%)	0 (0%)
N3 (%)	5 (25%)	4 (36.36%)
Histologic subtype			0.7	-
Invasive lobular (%)	3 (13.64%)	1 (8.33%)
Invasive ductal (%)	18 (81.82%)	11 (91.67%)
Inflammatory invasive lobular (%)	0 (0%)	1 (8.33%)
Inflammatory (%)	1 (4.55%)	1 (8.33%)
% of ER+ cells, mean (SD)	56.18 (40.82)	66.42 (42.1)	0.361	1 (-10 - 30)
% of PR+ cells, mean (SD)	22.18 (31.81)	34 (37.3)	0.356	1 (-4 - 40)
% of KI67+ cells, mean (SD)	34.12 (22.64)	23 (16.43)	0.208	-10 (-25 - 10)
HER2+ (%)	6 (30%)	1 (9.09%)	0.372	0.24 (0 - 2.52)
Triple - (%)	3 (15%)	0 (0%)	0.535	0 (0 - 4.4)
Tumor grade			0.065	-
1 (%)	1 (4.55%)	3 (27.27%)
2 (%)	9 (40.91%)	5 (45.45%)
3 (%)	12 (54.55%)	3 (27.27%)
Bisphosphonates (%)	5 (22.73%)	2 (16.67%)	1	0.69 (0.06 - 5.25)
Denosumab (%)	3 (13.64%)	2 (16.67%)	1	1.26 (0.09 - 12.99)
Radiotherapy (%)	8 (36.36%)	5 (41.67%)	1	1.24 (0.23 - 6.52)
Relapse
Any (%)	16 (72.73%)	9 (75%)	1	1.12 (0.18 - 8.63)
Local (%)	1 (4.55%)	3 (25%)	0.115	6.57 (0.46 - 383.48)
Metastasis (%)	14 (63.64%)	5 (41.67%)	0.288	0.42 (0.08 - 2.14)
Days between primary diagnosis and relapse, mean (SD)	1996.2 (2006.19)	1636.67 (1538.48)	0.622	-291.5 (-1975 - 1591)
Established metastatic disease at CTC evaluation (%)	19 (86.36%)	11 (91.67%)	1	1.71 (0.12 - 99.29)
Number of metastatic sites, mean (SD)	1.75 (0.91)	2.18 (0.98)	0.211	0 (0 - 1)
Metastasis site
Bone (%)	10 (47.62%)	7 (58.33%)	0.721	1.65 (0.33 - 8.94)
Liver (%)	9 (42.86%)	3 (25%)	0.465	0.49 (0.07 - 2.77)
Lymphnode (%)	6 (28.57%)	4 (33.33%)	0.714	1.32 (0.21 - 7.67)
Pleural (%)	2 (9.52%)	0 (0%)	0.529	0 (0 - 9.85)
Peritoneal (%)	2 (9.52%)	2 (16.67%)	0.602	1.96 (0.12 - 30.79)
Lung (%)	3 (14.29%)	1 (8.33%)	1	0.58 (0.01 - 8.36)
Skin (%)	0 (0%)	0 (0%)	1	0.58 (0.01 - 8.36)
Brain (%)	1 (4.76%)	1 (8.33%)	1	1.87 (0.02 - 156.66)
Uterus (%)	0 (0%)	1 (8.33%)	0.353	Inf (0.05 - Inf)
Muscular (%)	1 (4.76%)	1 (8.33%)	1	1.87 (0.02 - 156.66)
The table shows clinical features of patients in whom only single circulating tumor cells (CTC single cell) or also clustered circulating tumor cells (CTC clusters) were found. Abbreviations: ER, estrogen receptor; HER2, human epidermal growth factor receptor 2; PR, progesterone receptor; SD, standard deviation.
