# Supplementary material for: Denosumab treatment is associated with the absence of circulating tumor cells in patients with breast cancer
Source: Breast Cancer Res. 2018 Nov 20;20:141. doi: 10.1186/s13058-018-1067-y (PMC6247738; doi:10.1186/s13058-018-1067-y)
Supplement: Supplementary file 10 — Table S8. Complete blood counts in patients with single circulating tumor cells and circulating tumor cell clusters. The table shows complete blood counts in patients in whom only single circulating tumor cells (single CTC) or also clustered circulating tumor cells (CTC clusters) were found. Abbreviations: CA 15-3 Cancer antigen 15-3, CRP C-reactive protein, HCT Hematocrit, HGB Hemoglobin, LDH Lactate dehydrogenase, LUC Large unstained cells, MCH Mean corpuscular hemoglobin, MCHC Mean corpuscular hemoglobin concentration, MCV Mean corpuscular volume, MPV Mean platelet volume, PLT Platelets, RBC Red blood cells, WBC White blood cells. (XLSX 10 kb) [file 13058_2018_1067_MOESM10_ESM.xlsx]

## Sheet: Supplementary Table 8
Supplementary Table 8: Complete Blood Counts in Patients with Single Circulating Tumor Cells and Circulating Tumor Cell Clusters.
	Single CTC	CTC clusters	P	Estimate (95%CI)
	(n = 22)	(n = 12)
CA 15-3, mean (SD)	66.15 (57.74)	2554.6 (6387.64)	0.0089	234.2 (17.4 - 540.4)
Alkaline phosphatase, mean (SD)	108.47 (108.56)	310.25 (525.57)	0.4941	9 (-18 - 109)
Calcium (korr), mean (SD)	2.29 (0.11)	2.36 (0.35)	0.8835	0.01 (-0.14 - 0.21)
CRP, mean (SD)	17.96 (35.81)	37.25 (58.6)	0.1497	4.99 (-2 - 31.5)
LDH, mean (SD)	246 (43.64)	363.33 (329.24)	0.3035	30.66 (-20 - 96)
RBC 10^12/L, mean (SD)	3.99 (0.63)	3.66 (0.93)	0.4996	-0.22 (-1.08 - 0.31)
HGB g/L, mean (SD)	121.07 (20.19)	114.18 (29.19)	0.6777	-5 (-29 - 14)
HCT L/L, mean (SD)	0.36 (0.04)	0.34 (0.08)	0.7204	-0.02 (-0.09 - 0.03)
MCV fL, mean (SD)	88.27 (5.48)	91.73 (4.41)	0.081	4 (-2 - 8)
MCH pg, mean (SD)	30.23 (2.19)	31.24 (1.51)	0.1608	1 (-0.6 - 2.6)
MCHC g/L, mean (SD)	341.6 (12.12)	340.64 (14.25)	0.8557	1 (-13 - 12)
WBC 10^9/L, mean (SD)	5.68 (2.15)	9.38 (3.99)	0.0045	3.48 (1.15 - 6.42)
Neutrophile 10^9/L, mean (SD)	4.03 (1.57)	6.65 (3.6)	0.0306	2.02 (0.11 - 4.9)
Lymphocyte10^9/L, mean (SD)	1.4 (0.76)	1.42 (1)	0.8859	-0.07 (-0.76 - 0.9)
Monocyte 10^9/L, mean (SD)	0.4 (0.15)	0.5 (0.24)	0.2918	0.07 (-0.08 - 0.32)
Eosinophil 10^9/L, mean (SD)	0.17 (0.1)	0.17 (0.14)	0.7844	-0.02 (-0.13 - 0.11)
Basophil 10^9/L, mean (SD)	0.04 (0.03)	0.04 (0.04)	0.6197	-0.01 (-0.03 - 0.02)
LUC 10^9/L, mean (SD)	0.11 (0.04)	0.12 (0.11)	0.4379	-0.02 (-0.06 - 0.02)
PLT 10^9/L, mean (SD)	248.67 (77.76)	251.5 (109.99)	0.9809	2.5 (-77 - 73)
MPV fL, mean (SD)	8.59 (1.89)	8.82 (0.87)	0.153	1 (0 - 1)
The table shows complete blood counts in patients in whom only single circulating tumor cells (single CTC) or also clustered circulating tumor cells (CTC clusters) were found. Abbreviations: CA 15-3, cancer antigen 15-3; CRP, C-reactive protein; HCT, hematocrit; HGB, hemoglobin; LDH, lactate dehydrogenase; LUC, large unstained cells; MCH, mean corpuscular hemoglobin; MCHC, mean corpuscular hemogl…
